# Supplementary material for: Implications of CD36 Gene Variants in Oxidative Stress Markers Between Mexican Patients with Type 2 Diabetes and ST-Segment Elevation Myocardial Infarction
Source: Antioxidants (Basel). 2025 Aug 15;14(8):999. doi: 10.3390/antiox14080999 (PMC12383103; doi:10.3390/antiox14080999)
Supplement: Supplementary file 1 [file antioxidants-14-00999-s001.zip]

Archive with 1 entries (1 files):
- antioxidants-3778984-supplementary.pdf
